# Supplementary material for: Persistent Organic Pollutants in Austrian Human Breast Milk Collected between 2013 and 2016
Source: J Xenobiot. 2024 Feb 7;14(1):247–66. doi: 10.3390/jox14010015 (PMC10885091; doi:10.3390/jox14010015)
Supplement: Supplementary file 1 [file jox-14-00015-s001.zip]

Archive with 1 entries (1 files):
- jox-2758593-supplementary.pdf
